# Supplementary material for: Discovery of an Insect Neuroactive Helix Ring Peptide from Ant Venom
Source: Toxins (Basel). 2023 Oct 5;15(10):600. doi: 10.3390/toxins15100600 (PMC10610885; doi:10.3390/toxins15100600)
Supplement: Supplementary file 1 [file toxins-15-00600-s001.zip]

Archive with 1 entries (1 files):
- toxins-2642333-supplementary.pdf
